# Supplementary material for: From Shunt to Recovery: A Multidisciplinary Approach to Hydrocephalus Treatment in Severe Acquired Brain Injury Rehabilitation
Source: Brain Sci. 2021 Dec 21;12(1):3. doi: 10.3390/brainsci12010003 (PMC8773713; doi:10.3390/brainsci12010003)
Supplement: Supplementary file 1 [file brainsci-12-00003-s001.zip]

Archive with 1 entries (1 files):
- brainsci-1461460-supplementary.pdf
